# Supplementary material for: Behavioral effects of visual stimuli in adult zebrafish using a novel eight-tank imaging system
Source: Front Behav Neurosci. 2024 Mar 11;18:1320126. doi: 10.3389/fnbeh.2024.1320126 (PMC10962262; doi:10.3389/fnbeh.2024.1320126)
Supplement: Supplementary file 1 [file Data_Sheet_1.ZIP]

Archive with 17 entries (16 files):
- Supplementary_data_1312024/
- Supplementary_data_1312024/Supp_file_4_Adult_ZF_Results_Template.csv
- __MACOSX/Supplementary_data_1312024/._Supp_file_4_Adult_ZF_Results_Template.csv
- Supplementary_data_1312024/.DS_Store
- __MACOSX/Supplementary_data_1312024/._.DS_Store
- Supplementary_data_1312024/Supp_file_1_Adult_ZF_Powerpoint.pptx
- __MACOSX/Supplementary_data_1312024/._Supp_file_1_Adult_ZF_Powerpoint.pptx
- Supplementary_data_1312024/Supp_file_2_setup_overview.jpg
- __MACOSX/Supplementary_data_1312024/._Supp_file_2_setup_overview.jpg
- Supplementary_data_1312024/Supp_file_3.xlsx
- __MACOSX/Supplementary_data_1312024/._Supp_file_3.xlsx
- Supplementary_data_1312024/Supp_file_6_pValues_ANOVA.xlsx
- __MACOSX/Supplementary_data_1312024/._Supp_file_6_pValues_ANOVA.xlsx
- Supplementary_data_1312024/Supp_file_5_Adult_ZF_behavioral_measures_template.xlsx
- __MACOSX/Supplementary_data_1312024/._Supp_file_5_Adult_ZF_behavioral_measures_template.xlsx
- Supplementary_data_1312024/Supplementary file 7.docx
- __MACOSX/Supplementary_data_1312024/._Supplementary file 7.docx
