# Supplementary material for: Behavioral effects of visual stimuli in adult zebrafish using a novel eight-tank imaging system
Source: Front Behav Neurosci. 2024 Mar 11;18:1320126. doi: 10.3389/fnbeh.2024.1320126 (PMC10962262; doi:10.3389/fnbeh.2024.1320126)
Supplement: Supplementary file 1 [file Data_Sheet_1.ZIP › Supplementary_data_1312024/Supp_file_4_Adult_ZF_Results_Template.csv]

	Label	Area	Mean	X	Y	BX	BY	Width	Height	Major	Minor	Angle	Xtail	Ytail	Tank	Hour	Period	Quad	Right	Down	End	Oright	Odown	Omain	RFC	Speed	Move	Together
1	1	70	48.3	229.2	185	225	176	8	17	18	4.9	69.2	232.7	175.7	1	1	1	D	1	1	0	0	1	D	1	-	-	-
2	1	115	65.3	342.8	183	340	170	6	25	24.3	6	88.3	343.1	173	2	1	1	C	0	1	1	0	1	D	0	-	-	-
3	1	54	46.8	256.8	336.5	255	329	5	16	16.7	4.1	88.4	256.5	346.5	3	1	1	B	1	0	0	1	0	U	0	-	-	-
4	1	99	47.5	479.8	361.6	474	350	11	21	23.2	5.4	65.3	484	352.5	4	1	1	D	1	1	0	0	1	D	1	-	-	-
5	1	87	51.3	300.4	591.5	298	582	5	21	21.9	5.1	90.5	300.5	601.5	5	1	1	B	1	0	1	0	0	U	0	-	-	-
6	1	80	53.9	349.9	574.6	339	571	23	6	22.9	4.4	172.5	359.8	575.9	6	1	1	A	0	0	1	0	0	L	0	-	-	-
7	1	89	50.4	234	871.4	224	868	23	7	23.7	4.8	12.1	243.8	869.3	7	1	1	D	1	1	0	0	1	L	1	-	-	-
8	1	70	48.7	422.7	745.7	414	742	18	7	17.8	5	163.3	432.3	748.6	8	1	1	A	0	0	0	0	0	L	0	-	-	-
9	2	67	44.2	198.4	204.2	190	201	18	7	19.6	4.4	15.8	208	201.5	1	1	1	D	1	1	0	0	1	L	1	-	-	-
10	2	113	62.8	346.2	214.7	344	200	5	27	27.9	5.2	92.3	345.8	204.7	2	1	1	C	0	1	1	1	1	D	0	-	-	-
