# Supplementary material for: Behavioral effects of visual stimuli in adult zebrafish using a novel eight-tank imaging system
Source: Front Behav Neurosci. 2024 Mar 11;18:1320126. doi: 10.3389/fnbeh.2024.1320126 (PMC10962262; doi:10.3389/fnbeh.2024.1320126)
Supplement: Supplementary file 1 [file Data_Sheet_1.ZIP › Supplementary_data_1312024/Supp_file_3.xlsx]

## Sheet: Sheet1
// ImageJ and Fiji macro for automated analysis of 8 zebrafish tanks
// To install macro: open ImageJ, Plugins, install
// Adjusted mouse 8-tank macro 120422
// Average background for image subtraction, Threshold 30, area 30, blur 1
// Changed labeling of tanks (A, B, C, D) and calculations (left-right location, orientation, together, etc)
// Changed labeling of cages (1 to 8) to tanks (1 to 8)
// default settings
	macroversion = "032423";	// added to Results file
	ndraw = 8;					// number of measurements used for drawing centroid (green) and head (red)
	step = 1;					// can change this to reduce file size (would need to check speed measurements)
	ntanks = 8;					// number of tanks, keep at 8 to avoid ROI errors
	threshold = 30;				// test threshold
	particle = 30;				// test particle size
	interval = 1.06;			// estimated 6% delay, calibrate for long recordings (more than 10 hrs)
// Works with ImageJ version 1.51j and up, earlier versions may work as well
	// requires("1.51j");
// Open video for image analysis
	waitForUser("Analysis of zebrafish behavior in an 8-tank imaging system",
	Open video (File, Open) or images (File, Import, Image Sequence), Use virtual stack, OK, OK);
	wait(100);
	dir=getDirectory("image");
	title=getTitle();
	rename("Video");
	Stack.getDimensions(wid, hei, cha, nimages, frames);
// Select fixed time point in video for calibration of timer (could add 12 hr mark in PowerPoint)
	if(nimages > 39000){
		waitForUser("Calibration of timer",
		If possible, move slider to the 12-hour point just before first visual stimuli (38,000-42,000 at 1 fps));
		wait(100);
		timemark = getSliceNumber();
		interval = 3600*12 / timemark; // E.g. 3600 x 12 = 43,200 expected / 40,000 actual images = 1.08 sec
		}
// DIALOG BOX to change the general default parameters
	Dialog.create("Analysis of behavior");
	Dialog.addNumber("Number of images for analysis: ", nimages);
	Dialog.addNumber("Interval between two images (~ 1.06 sec*): ", interval);
	Dialog.addNumber("Step (1 to analyze all images): ", step);
	Dialog.addNumber("Threshold (~ 30): ", threshold);
	Dialog.addNumber("Particle size (~ 30): ", particle);
	Dialog.addNumber("Number of measurements displayed on first image: ", ndraw);
	Dialog.addMessage(" Interval ~ 1.06 at 1 fps with a 6% camera delay. Calibrated by 12-hr slider.");
	Dialog.show();
	nimages = Dialog.getNumber();
	interval = Dialog.getNumber();
	step = Dialog.getNumber();
	threshold = Dialog.getNumber();
	particle = Dialog.getNumber();
	ndraw = Dialog.getNumber();
	wait(100);									// not sure: needed after dialog box?
	fph = 3600 / (interval * step);			// actual frames per hour, e.g. 3600 / 1.08 = 3,333 fph
// Select ROIs
	// setTool("rectangle");
	setTool("roundrect");
	// ROI 1
	makeRectangle(71, 90, 240, 140);						// x, y, width, height
	waitForUser("Adjust ROI to select tank 1 (white bottom, not gray walls). THEN click OK");
	wait(100);
	getBoundingRect(Xroi1, Yroi1, Wroi1, Hroi1);			// stores ROI
	// ROI 2
	makeRectangle(329, 88, 240, 140);
	waitForUser("Adjust ROI to select tank 2 (white bottom, not gray walls). THEN click OK");
	wait(100);
	getBoundingRect(Xroi2, Yroi2, Wroi2, Hroi2);			// stores ROI
	// ROI 3
	makeRectangle(73, 267, 240, 140);
	waitForUser("Adjust ROI to select tank 3 (white bottom, not gray walls). THEN click OK");
	wait(100);
	getBoundingRect(Xroi3, Yroi3, Wroi3, Hroi3);			// stores ROI
	// ROI 4
	makeRectangle(328, 264, 240, 140);
	waitForUser("Adjust ROI to select tank 4 (white bottom, not gray walls). THEN click OK");
	wait(100);
	getBoundingRect(Xroi4, Yroi4, Wroi4, Hroi4);			// stores ROI
	// ROI 5
	makeRectangle(76, 559, 240, 140);
	waitForUser("Adjust ROI to select tank 5 (white bottom, not gray walls). THEN click OK");
	wait(100);
	getBoundingRect(Xroi5, Yroi5, Wroi5, Hroi5);			// stores ROI
	// ROI 6
	makeRectangle(331, 559, 240, 140);
	waitForUser("Adjust ROI to select tank 6 (white bottom, not gray walls). THEN click OK");
	wait(100);
	getBoundingRect(Xroi6, Yroi6, Wroi6, Hroi6);			// stores ROI
	// ROI 7
	makeRectangle(73, 731, 240, 140);
	waitForUser("Adjust ROI to select tank 7 (white bottom, not gray walls). THEN click OK");
	wait(100);
	getBoundingRect(Xroi7, Yroi7, Wroi7, Hroi7);			// stores ROI
	// ROI 8
	makeRectangle(331, 729, 240, 140);
	waitForUser("Adjust ROI to select tank 8 (white bottom, not gray walls). THEN click OK");
	wait(100);
	getBoundingRect(Xroi8, Yroi8, Wroi8, Hroi8);			// stores ROI
	getDateAndTime(year1, month1, dayOfWeek1, dayOfMonth1, hour1, minute1, second1, msec1);
// Save first image for drawing
	selectWindow("Video");
	run("Select None");
	setSlice(1);
	run("Duplicate...", "title=First_Image");			// First image is later used to draw centroid and head position
// Create background image (average of image 60-120)
	selectWindow("Video");
	run("Duplicate...", "duplicate range=60-120");
	rename("BG");
	run("Split Channels");
	run("Close");
	run("Close");
	run("Z Project...", "projection=[Average Intensity]");
	rename("Background");
	selectWindow("BG (red)");
	run("Close");
// Duplicate one image, split channels, and MEASURE particles, then go to next image (allows for large files)
	setBatchMode(true);
	image = 1;
	run("Set Measurements...", "area mean centroid bounding fit display redirect=None decimal=1");
	while (image<=nimages) {		// loop for all images
	selectWindow("Video");
	setSlice(image);
	run("Duplicate...", "title=Image");						// sets aside a single image for analysis
	run("Split Channels");									// Only keep red channel
	close();
	close();
	selectWindow("Image (red)");
	imageCalculator("Subtract create", "Background","Image (red)");
	rename(image);											// puts the image number as a Label in the Results
	run("Gaussian Blur...", "sigma=1 stack");				// blurs smaller objects
	setThreshold(threshold, 255, "raw");					// threshold is set in default settings
	makeRectangle(Xroi1, Yroi1, Wroi1, Hroi1);
	run("Analyze Particles...", "size=particle-Infinity display stack");
	makeRectangle(Xroi2, Yroi2, Wroi2, Hroi2);
	run("Analyze Particles...", "size=particle-Infinity display stack");
	makeRectangle(Xroi3, Yroi3, Wroi3, Hroi3);
	run("Analyze Particles...", "size=particle-Infinity display stack");
	makeRectangle(Xroi4, Yroi4, Wroi4, Hroi4);
	run("Analyze Particles...", "size=particle-Infinity display stack");
	makeRectangle(Xroi5, Yroi5, Wroi5, Hroi5);
	run("Analyze Particles...", "size=particle-Infinity display stack");
	makeRectangle(Xroi6, Yroi6, Wroi6, Hroi6);
	run("Analyze Particles...", "size=particle-Infinity display stack");
	makeRectangle(Xroi7, Yroi7, Wroi7, Hroi7);
	run("Analyze Particles...", "size=particle-Infinity display stack");
	makeRectangle(Xroi8, Yroi8, Wroi8, Hroi8);
	run("Analyze Particles...", "size=particle-Infinity display stack");
	close();
	selectWindow("Image (red)");
	close();
	image = image + step;				// step1 analyzes every image, step6 analyzes image 1, 7, 13, 19 ...
	}								// end of loop for all images
	setBatchMode(false);
	selectWindow("Background");
	run("Close");
// ADD CALCULATIONS IN RESULTS FILE
// Calculate position of the tail 10 pixels away from centroid, along an angle
	row=0;
	while (row<nResults) { // loop for all rows in Results file
	Xcentroid = getResult ("X", row);
	Ycentroid = getResult ("Y", row);
	Angle = getResult ("Angle", row);
	Radians = Angle * PI / 180; // sin and cos in ImageJ use radians
	Xtail1 = Xcentroid + 10*cos(Radians); // two possible tail positions along angle
	Ytail1 = Ycentroid - 10*sin(Radians);
	Xtail2 = Xcentroid - 10*cos(Radians);
	Ytail2 = Ycentroid + 10*sin(Radians);
	BX = getResult ("BX", row); // BX, BY is the left top of the Bounding Box
	BY = getResult ("BY", row);
	Width = getResult ("Width", row);
	Height = getResult ("Height", row);
	Xbox = BX + 0.5*Width; // Xbox, Ybox is the center of the bounding box, towards head region
	Ybox = BY + 0.5*Height;
	BoxtoH1 = sqrt(pow(Xbox - Xtail1, 2) + pow(Ybox - Ytail1, 2)); // distance between center of box and possible head regions
	BoxtoH2 = sqrt(pow(Xbox - Xtail2, 2) + pow(Ybox - Ytail2, 2));
	if(BoxtoH1<BoxtoH2){
		Xtail = Xtail1; // The region close to the center of box is set as the head region
		Ytail = Ytail1;
		}
	if(BoxtoH2<BoxtoH1){
		Xtail = Xtail2;
		Ytail = Ytail2;
		}
	setResult("Xtail", row, Xtail); // Adds values in the Results table
	setResult("Ytail", row, Ytail);
	row++;		// row +1 to go to next row
	}		// end of loop for all rows
	updateResults();
// Add tank number
	row=0;
	tank = 0;
	while (row<nResults) { // loop for all rows in Results file
	X = getResult ("X", row);
	Y = getResult ("Y", row);
	if (X > Xroi1 && X < Xroi1+Wroi1 && Y > Yroi1 && Y < Yroi1+Hroi1) {tank = 1;}
	if (X > Xroi2 && X < Xroi2+Wroi2 && Y > Yroi2 && Y < Yroi2+Hroi2) {tank = 2;}
	if (X > Xroi3 && X < Xroi3+Wroi3 && Y > Yroi3 && Y < Yroi3+Hroi3) {tank = 3;}
	if (X > Xroi4 && X < Xroi4+Wroi4 && Y > Yroi4 && Y < Yroi4+Hroi4) {tank = 4;}
	if (X > Xroi5 && X < Xroi5+Wroi5 && Y > Yroi5 && Y < Yroi5+Hroi5) {tank = 5;}
	if (X > Xroi6 && X < Xroi6+Wroi6 && Y > Yroi6 && Y < Yroi6+Hroi6) {tank = 6;}
	if (X > Xroi7 && X < Xroi7+Wroi7 && Y > Yroi7 && Y < Yroi7+Hroi7) {tank = 7;}
	if (X > Xroi8 && X < Xroi8+Wroi8 && Y > Yroi8 && Y < Yroi8+Hroi8) {tank = 8;}
	setResult("Tank", row, tank);			// Adds values in the Results table
	row++;
	}													// end of rows
	updateResults();
// Add hours and 10 min periods of imaging. The frames per hour (fph) is set in the default settings
	row=0;
	while (row<nResults) {	// loop for all rows in Results file
		slice = getResultString("Label", row);
		hour = Math.ceil (slice / fph);				// rounds up, eg slice 60 / 600 is 0.1 and rounds up to hour 1
		fpp = fph / 6;								// frames per period with 6 x 10-min periods per hour
		period = Math.ceil (slice / fpp);			// rounds up, eg slice 10 / 100 is 0.1 and rounds up to period 1
		setResult("Hour", row, hour);
		setResult("Period", row, period);
		row++;		// row +1 to go to next row
		}		// end of loop for all rows
	updateResults();
// Calculate quadrant of tank: A) left top, B) right top, C) left bottom, D) right bottom, using size of first ROI
	row=0;
	XCroi1 = Xroi1 + 0.5*Wroi1;							// Calculate center of ROI (X,Y)
	YCroi1 = Yroi1 + 0.5*Hroi1;
	XCroi2 = Xroi2 + 0.5*Wroi2;
	YCroi2 = Yroi2 + 0.5*Hroi2;
	XCroi3 = Xroi3 + 0.5*Wroi3;
	YCroi3 = Yroi3 + 0.5*Hroi3;
	XCroi4 = Xroi4 + 0.5*Wroi4;
	YCroi4 = Yroi4 + 0.5*Hroi4;
	XCroi5 = Xroi5 + 0.5*Wroi5;
	YCroi5 = Yroi5 + 0.5*Hroi5;
	XCroi6 = Xroi6 + 0.5*Wroi6;
	YCroi6 = Yroi6 + 0.5*Hroi6;
	XCroi7 = Xroi7 + 0.5*Wroi7;
	YCroi7 = Yroi7 + 0.5*Hroi7;
	XCroi8 = Xroi8 + 0.5*Wroi8;
	YCroi8 = Yroi8 + 0.5*Hroi8;
	while (row<nResults) {								// loop for all rows in Results file
	X = getResult ("X", row);
	Y = getResult ("Y", row);
	tank = getResult ("Tank", row);
	if(tank==1 && X<XCroi1 && Y<YCroi1){ quadrant = "A";}	// calculate if XY smaller or larger than the ROI center
	if(tank==1 && X>XCroi1 && Y<YCroi1){ quadrant = "B";}
	if(tank==1 && X<XCroi1 && Y>YCroi1){ quadrant = "C";}
	if(tank==1 && X>XCroi1 && Y>YCroi1){ quadrant = "D";}
	if(tank==2 && X<XCroi2 && Y<YCroi2){ quadrant = "A";}
	if(tank==2 && X>XCroi2 && Y<YCroi2){ quadrant = "B";}
	if(tank==2 && X<XCroi2 && Y>YCroi2){ quadrant = "C";}
	if(tank==2 && X>XCroi2 && Y>YCroi2){ quadrant = "D";}
	if(tank==3 && X<XCroi3 && Y<YCroi3){ quadrant = "A";}
	if(tank==3 && X>XCroi3 && Y<YCroi3){ quadrant = "B";}
	if(tank==3 && X<XCroi3 && Y>YCroi3){ quadrant = "C";}
	if(tank==3 && X>XCroi3 && Y>YCroi3){ quadrant = "D";}
	if(tank==4 && X<XCroi4 && Y<YCroi4){ quadrant = "A";}
	if(tank==4 && X>XCroi4 && Y<YCroi4){ quadrant = "B";}
	if(tank==4 && X<XCroi4 && Y>YCroi4){ quadrant = "C";}
	if(tank==4 && X>XCroi4 && Y>YCroi4){ quadrant = "D";}
	if(tank==5 && X<XCroi5 && Y<YCroi5){ quadrant = "A";}
	if(tank==5 && X>XCroi5 && Y<YCroi5){ quadrant = "B";}
	if(tank==5 && X<XCroi5 && Y>YCroi5){ quadrant = "C";}
	if(tank==5 && X>XCroi5 && Y>YCroi5){ quadrant = "D";}
	if(tank==6 && X<XCroi6 && Y<YCroi6){ quadrant = "A";}
	if(tank==6 && X>XCroi6 && Y<YCroi6){ quadrant = "B";}
	if(tank==6 && X<XCroi6 && Y>YCroi6){ quadrant = "C";}
	if(tank==6 && X>XCroi6 && Y>YCroi6){ quadrant = "D";}
	if(tank==7 && X<XCroi7 && Y<YCroi7){ quadrant = "A";}
	if(tank==7 && X>XCroi7 && Y<YCroi7){ quadrant = "B";}
	if(tank==7 && X<XCroi7 && Y>YCroi7){ quadrant = "C";}
	if(tank==7 && X>XCroi7 && Y>YCroi7){ quadrant = "D";}
	if(tank==8 && X<XCroi8 && Y<YCroi8){ quadrant = "A";}
	if(tank==8 && X>XCroi8 && Y<YCroi8){ quadrant = "B";}
	if(tank==8 && X<XCroi8 && Y>YCroi8){ quadrant = "C";}
	if(tank==8 && X>XCroi8 && Y>YCroi8){ quadrant = "D";}
	setResult("Quad", row, quadrant);				// Adds values in the Results table
	row++;
	}
	updateResults();
// Location: left, right, up, down? E.g. right in quadrant B or D.
	row = 0;
	while (row<nResults) {		// loop for all rows in Results file
	quadrant = getResultString("Quad", row);	// use String to get letters from Results table
	right = 0;									// default value is 0
	down = 0;
	if(quadrant=="B") { right=1;}
	if(quadrant=="D") { right=1;}
	if(quadrant=="C") { down=1;}
	if(quadrant=="D") { down=1;}
	setResult("Right", row, right);
	setResult("Down", row, down);
	row++;		// row +1 to go to next row
	}		// end of loop for all rows
	updateResults();
// Endzones (20%). Center of the tank: 60% of 240 pix (144 pix). 144/2=72. Center of ROI is calculated above (XCroi1)
	row=0;
	while (row<nResults) {								// loop for all rows in Results file
	end = 0;
	X = getResult ("X", row);
	Y = getResult ("Y", row);
	tank = getResult ("Tank", row);
	if(tank==1 && X<XCroi1-72){end = 1;}					// calculates if X is smaller than the ROI center - 55 pix (far left)
	if(tank==1 && X>XCroi1+72){end = 1;}
	if(tank==2 && X<XCroi2-72){end = 1;}
	if(tank==2 && X>XCroi2+72){end = 1;}
	if(tank==3 && X<XCroi3-72){end = 1;}
	if(tank==3 && X>XCroi3+72){end = 1;}
	if(tank==4 && X<XCroi4-72){end = 1;}
	if(tank==4 && X>XCroi4+72){end = 1;}
	if(tank==5 && X<XCroi5-72){end = 1;}
	if(tank==5 && X>XCroi5+72){end = 1;}
	if(tank==6 && X<XCroi6-72){end = 1;}
	if(tank==6 && X>XCroi6+72){end = 1;}
	if(tank==7 && X<XCroi7-72){end = 1;}
	if(tank==7 && X>XCroi7+72){end = 1;}
	if(tank==8 && X<XCroi8-72){end = 1;}
	if(tank==8 && X>XCroi8+72){end = 1;}
	setResult("End", row, end);					// Adds values in the Results table
	row++;
	}
	updateResults();
// Orientation (left, right, up, down, RFC, LFC)
	row=0;
	while (row<nResults) {		// loop for all rows in Results file
	right = 0;
	down = 0;
	RFC = 0;
	Omain = "-";
	X = getResult ("X", row);
	Y = getResult ("Y", row);
	Xtail = getResult ("Xtail", row);
	Ytail = getResult ("Ytail", row);
	quadrant = getResultString("Quad", row);			// use String to get letters from Results table
	Xdiff = X-Xtail;									// positive values when fish face right (away from 0,0)
	Ydiff = Y-Ytail;									// positive values when fish face down (away from 0,0)
	if (Xdiff > 0) {right = 1;}
	if (Ydiff > 0) {down = 1;}
	if(abs(Xdiff)>abs(Ydiff) && Xdiff>0){Omain = "R";}
	if(abs(Xdiff)>abs(Ydiff) && Xdiff<0){Omain = "L";}
	if(abs(Xdiff)<abs(Ydiff) && Ydiff>0){Omain = "D";}
	if(abs(Xdiff)<abs(Ydiff) && Ydiff<0){Omain = "U";}
	if(quadrant=="A" && Omain=="U"){RFC = 1;}
	if(quadrant=="A" && Omain=="R"){RFC = 1;}
	if(quadrant=="B" && Omain=="R"){RFC = 1;}
	if(quadrant=="B" && Omain=="D"){RFC = 1;}
	if(quadrant=="C" && Omain=="L"){RFC = 1;}
	if(quadrant=="C" && Omain=="U"){RFC = 1;}
	if(quadrant=="D" && Omain=="D"){RFC = 1;}
	if(quadrant=="D" && Omain=="L"){RFC = 1;}
	setResult("Oright", row, right);			// Adds values in the Results table
	setResult("Odown", row, down);
	setResult("Omain", row, Omain);
	setResult("RFC", row, RFC);
	row++;
	}														// end of rows
	updateResults();
// Speed in cm per second
	row = 0;												// cannot calculate speed on first image
	while (row<10) {
	speed = "-";
	move = "-";
	setResult("Speed", row, speed);
	setResult("Move", row, move);
	row++;
	}
	row = 10;
	scale = 76/70;									// Scale: 76 mm mouse arc is 70 pix
	while (row<nResults) {			// loop for all rows in Results file
	tankcurr = getResult("Tank", row);
	tankprev10 = getResult("Tank", row-10);			// looks for tank numbers in previous 10 rows
	tankprev9 = getResult("Tank", row-9);
	tankprev8 = getResult("Tank", row-8);
	tankprev7 = getResult("Tank", row-7);
	tankprev6 = getResult("Tank", row-6);
	tankprev5 = getResult("Tank", row-5);
	tankprev4 = getResult("Tank", row-4);
	tankprev3 = getResult("Tank", row-3);
	tankprev2 = getResult("Tank", row-2);
	tankprev1 = getResult("Tank", row-1);
	lastrow = 0;
	if (tankcurr == tankprev10){lastrow = 10;}		// finds last row with same tank number (e.g. 10 rows up)
	if (tankcurr == tankprev9){lastrow = 9;}
	if (tankcurr == tankprev8){lastrow = 8;}
	if (tankcurr == tankprev7){lastrow = 7;}
	if (tankcurr == tankprev6){lastrow = 6;}
	if (tankcurr == tankprev5){lastrow = 5;}
	if (tankcurr == tankprev4){lastrow = 4;}
	if (tankcurr == tankprev3){lastrow = 3;}
	if (tankcurr == tankprev2){lastrow = 2;}
	if (tankcurr == tankprev1){lastrow = 1;}
	Xcurr = getResult("X", row);
	Ycurr = getResult("Y", row);
	Xprev = getResult("X", row-lastrow);					// Gets XY of previous measurement in same tank
	Yprev = getResult("Y", row-lastrow);
	imagecurr = getResultString("Label", row);
	imageprev = getResultString("Label", row-lastrow);		// image number of last row with same tank
	pixmoved = sqrt(pow(Xcurr - Xprev, 2) + pow(Ycurr - Yprev, 2));
	if (imagecurr == imageprev){pixmoved = 0;}
	speedmmps = (pixmoved * scale) / (interval * step);	// speed in mm per sec
	speed = speedmmps / 10;								// speed in cm per sec
	if (speed<3) {move = 0;}
	if (speed>3) {move = 1;}							// speed is more than 3 cm per second
	setResult("Speed", row, speed);
	setResult("Move", row, move);
	row++;
	}
	updateResults();
// Two fish, together in same half of tank?
	row = 0;
	together = "-";
	setResult("Together", row, together);
	row = 1;
	while (row<nResults) {			// loop for all rows in Results file
	tankcurr = getResult("Tank", row);
	tankprev1 = getResult("Tank", row-1);
	rightcurr = getResult("Right", row);
	rightprev1 = getResult("Right", row-1);
	together = "-";
	if (tankcurr==tankprev1 && rightcurr==rightprev1){together = 1;}
	if (tankcurr==tankprev1 && rightcurr!=rightprev1){together = 0;}	// is not: !=
	setResult("Together", row, together);
	row++;
	}
	updateResults();
// DRAW CENTROID AND HEAD ON FIRST IMAGE
	row=0;
	selectWindow("First_Image");
	setLineWidth(5);
	if (ndraw>nResults){ndraw=nResults;}						// cannot draw more points than nResults
	while (row<ndraw) {
		X=getResult ("X", row);
		Y=getResult ("Y", row);
		Xtail=getResult ("Xtail", row);
		Ytail=getResult ("Ytail", row);
		setColor(0, 255, 0);
		drawLine(X, Y, X, Y);				// drawLine works better than drawOval
		setColor(255, 0, 0);
		drawLine(Xtail, Ytail, Xtail, Ytail);
		row++;
		}
// ADD INFO AT THE END OF THE RESULTS FILE
	setResult("Label", nResults, " ");		// can add + "\t" + "word" for a tab in the table
	setResult("Label", nResults, title);				// print title and directory
	setResult("Label", nResults, dir);					// nResults adds a row to the Results table
	setResult("Label", nResults, "Macro version " + macroversion);
	setResult("Label", nResults, " ");
	getDateAndTime(year2, month2, dayOfWeek2, dayOfMonth2, hour2, minute2, second2, msec2);
	setResult("Label", nResults, "Start of automated analysis: " + month1+1 + "/" + dayOfMonth1 + "/" + year1 + " time: " + hour1 + ":" + minute1 + ":" + second1); // +1 needed in month?!
	setResult("Label", nResults, "End of automated analysis: " + month2+1 + "/" + dayOfMonth2 + "/" + year2 + " time: " + hour2 + ":" + minute2 + ":" + second2);
	setResult("Label", nResults, " ");
	setResult("Label", nResults, "Threshold: " + threshold);
	setResult("Label", nResults, "Interval between two images (sec): " + interval);
	setResult("Label", nResults, " ");
	setResult("Label", nResults, "R0I 1: X=" + Xroi1 + ", Y=" + Yroi1 + ", Width="+ Wroi1 + ", Height="+ Hroi1);
	setResult("Label", nResults, "R0I 1: X=" + Xroi1 + ", Y=" + Yroi1 + ", Width="+ Wroi1 + ", Height="+ Hroi1);
	setResult("Label", nResults, "R0I 3: X=" + Xroi3 + ", Y=" + Yroi3 + ", Width="+ Wroi3 + ", Height="+ Hroi3);
	setResult("Label", nResults, "R0I 4: X=" + Xroi4 + ", Y=" + Yroi4 + ", Width="+ Wroi4 + ", Height="+ Hroi4);
	setResult("Label", nResults, "R0I 5: X=" + Xroi5 + ", Y=" + Yroi5 + ", Width="+ Wroi5 + ", Height="+ Hroi5);
	setResult("Label", nResults, "R0I 6: X=" + Xroi6 + ", Y=" + Yroi6 + ", Width="+ Wroi6 + ", Height="+ Hroi6);
	setResult("Label", nResults, "R0I 7: X=" + Xroi7 + ", Y=" + Yroi7 + ", Width="+ Wroi7 + ", Height="+ Hroi7);
	setResult("Label", nResults, "R0I 8: X=" + Xroi8 + ", Y=" + Yroi8 + ", Width="+ Wroi8 + ", Height="+ Hroi8);
	setResult("Label", nResults, " ");
// Automatically save First Image to Image directory with specified file name
	selectWindow("First_Image");
	imagename = "First_Image_" + title + ".jpg";
	saveAs("Jpeg", dir+imagename);
	beep();
// end of macro
