# Supplementary material for: Behavioral effects of visual stimuli in adult zebrafish using a novel eight-tank imaging system
Source: Front Behav Neurosci. 2024 Mar 11;18:1320126. doi: 10.3389/fnbeh.2024.1320126 (PMC10962262; doi:10.3389/fnbeh.2024.1320126)
Supplement: Supplementary file 1 [file Data_Sheet_1.ZIP › Supplementary_data_1312024/Supp_file_6_pValues_ANOVA.xlsx]

## Sheet: Move_per_period
Repeated measures ANOVA with Move as dependent variable and Period as repeated measures variable
	Effect	DFn	DFd	SSn	SSd	F	p	p<0.05	ges
1	(Intercept)	1	15	53.5611	1.40031	573.741	2.27957e-13	*	0.822755
2	Period	17	255	3.59017	10.1383	5.31181	4.6924e-10	*	0.237308
Pairwise comparisons with Bonferroni adjustment for Move
	1	2	3	4	5	6	7	8	9	10	11	12	13	14	15	16	17
2	1	NA	NA	NA	NA	NA	NA	NA	NA	NA	NA	NA	NA	NA	NA	NA	NA
3	1	1	NA	NA	NA	NA	NA	NA	NA	NA	NA	NA	NA	NA	NA	NA	NA
4	1	1	1	NA	NA	NA	NA	NA	NA	NA	NA	NA	NA	NA	NA	NA	NA
5	0.789093	1	1	1	NA	NA	NA	NA	NA	NA	NA	NA	NA	NA	NA	NA	NA
6	0.410889	0.639679	0.961853	1	1	NA	NA	NA	NA	NA	NA	NA	NA	NA	NA	NA	NA
7	0.961853	0.256805	0.789093	0.0887146	0.00933838	0.00933838	NA	NA	NA	NA	NA	NA	NA	NA	NA	NA	NA
8	0.200775	0.200775	0.0466919	0.0466919	0.0326843	0.00466919	1	NA	NA	NA	NA	NA	NA	NA	NA	NA	NA
9	1	1	1	1	1	1	1	1	NA	NA	NA	NA	NA	NA	NA	NA	NA
10	1	1	1	1	1	1	1	0.961853	1	NA	NA	NA	NA	NA	NA	NA	NA
11	1	1	1	1	1	1	1	0.326843	1	1	NA	NA	NA	NA	NA	NA	NA
12	1	1	1	1	1	1	0.789093	0.11673	1	1	1	NA	NA	NA	NA	NA	NA
13	1	0.639679	0.789093	0.0466919	0.00933838	0.00933838	1	1	1	1	1	1	NA	NA	NA	NA	NA
14	1	1	1	1	1	0.789093	1	1	1	1	1	1	1	NA	NA	NA	NA
15	1	1	1	1	1	1	1	1	1	1	1	1	0.513611	1	NA	NA	NA
16	1	1	1	1	1	1	0.00933838	0.0653687	1	1	1	1	0.0233459	0.410889	1	NA	NA
17	1	1	1	1	1	1	0.154083	0.0887146	1	1	1	1	0.00466919	0.0653687	1	1	NA
18	0.0466919	0.0887146	0.11673	0.789093	1	1	0.00466919	0.00466919	1	1	1	1	0.00466919	0.0233459	0.0466919	0.0466919	1

## Sheet: Move_per_stimuli
Repeated measures ANOVA with Move as dependent variable and Stimuli as repeated measures variable
	Effect	DFn	DFd	SSn	SSd	F	p	p<0.05	ges
1	(Intercept)	1	15	12.3247	0.336639	549.166	3.14014e-13	*	0.876207
2	Stimuli	3	45	0.0347866	1.40463	0.371485	0.773943		0.0195864
Pairwise comparisons with Tukey adjustment for Move
	contrast	estimate	SE	df	t.ratio	p.value
1	(Blank - first hour) - (Blank - third hour)	0.012	0.032	269	0.374	0.982
2	(Blank - first hour) - Lines left to right	-0.043	0.04	269	-1.092	0.695
3	(Blank - first hour) - Lines right to left	-0.036	0.04	269	-0.894	0.808
4	(Blank - third hour) - Lines left to right	-0.055	0.04	269	-1.397	0.503
5	(Blank - third hour) - Lines right to left	-0.048	0.04	269	-1.199	0.628
6	Lines left to right - Lines right to left	0.008	0.046	269	0.171	0.998

## Sheet: End_per_period
Repeated measures ANOVA with End as dependent variable and Period as repeated measures variable
	Effect	DFn	DFd	SSn	SSd	F	p	p<0.05	ges
1	(Intercept)	1	15	134.05	1.09234	1840.77	4.12061e-17	*	0.963965
2	Period	17	255	1.02217	3.91869	3.91266	7.75381e-07	*	0.169424
Pairwise comparisons with Bonferroni adjustment for End
	1	2	3	4	5	6	7	8	9	10	11	12	13	14	15	16	17
2	1	NA	NA	NA	NA	NA	NA	NA	NA	NA	NA	NA	NA	NA	NA	NA	NA
3	1	1	NA	NA	NA	NA	NA	NA	NA	NA	NA	NA	NA	NA	NA	NA	NA
4	1	1	1	NA	NA	NA	NA	NA	NA	NA	NA	NA	NA	NA	NA	NA	NA
5	1	1	1	1	NA	NA	NA	NA	NA	NA	NA	NA	NA	NA	NA	NA	NA
6	1	1	1	1	1	NA	NA	NA	NA	NA	NA	NA	NA	NA	NA	NA	NA
7	0.410889	0.639679	0.639679	0.11673	0.200775	0.961853	NA	NA	NA	NA	NA	NA	NA	NA	NA	NA	NA
8	0.0326843	0.0233459	0.0326843	0.00466919	0.00466919	0.11673	1	NA	NA	NA	NA	NA	NA	NA	NA	NA	NA
9	1	1	1	1	1	1	1	0.256805	NA	NA	NA	NA	NA	NA	NA	NA	NA
10	1	1	1	1	1	1	1	0.00466919	1	NA	NA	NA	NA	NA	NA	NA	NA
11	1	1	1	1	1	1	0.326843	0.0466919	1	1	NA	NA	NA	NA	NA	NA	NA
12	1	1	1	1	1	1	1	1	1	1	1	NA	NA	NA	NA	NA	NA
13	1	1	1	1	1	1	0.961853	0.200775	1	1	1	1	NA	NA	NA	NA	NA
14	1	1	1	1	1	1	0.639679	0.0887146	1	1	1	1	1	NA	NA	NA	NA
15	1	1	1	1	1	1	0.0466919	0.0140076	1	1	1	1	1	1	NA	NA	NA
16	1	1	1	1	1	1	0.789093	0.513611	1	1	1	1	1	1	1	NA	NA
17	1	1	1	1	1	1	0.0887146	0.0466919	1	1	1	1	1	1	1	1	NA
18	1	1	1	1	1	1	1	0.326843	1	1	1	1	1	1	1	1	1

## Sheet: End_per_stimuli
Repeated measures ANOVA with Move as dependent variable and Stimuli as repeated measures variable
	Effect	DFn	DFd	SSn	SSd	F	p	p<0.05	ges
1	1	(Intercept)	1	15	31.0463	0.227639	2045.75	1.87736e-17	*	0.983851
2	2	Stimuli	3	45	0.123515	0.281957	6.57092	0.000885787	*	0.195092
Pairwise comparisons with Tukey adjustment for Move
	contrast	estimate	SE	df	t.ratio	p.value
1	(Blank - first hour) - (Blank - third hour)	-0.014	0.019	269	-0.742	0.88
2	(Blank - first hour) - Lines left to right	-0.105	0.023	269	-4.615	0
3	(Blank - first hour) - Lines right to left	-0.08	0.023	269	-3.513	0.003
4	(Blank - third hour) - Lines left to right	-0.091	0.023	269	-4.009	0
5	(Blank - third hour) - Lines right to left	-0.066	0.023	269	-2.908	0.02
6	Lines left to right - Lines right to left	0.025	0.026	269	0.954	0.776

## Sheet: OMR_Loc_per_period
Repeated measures ANOVA with OMR_Loc as dependent variable and Period as repeated measures variable
	Effect	DFn	DFd	SSn	SSd	F	p	p<0.05	ges
1	(Intercept)	1	15	70.0951	2.45837	427.693	1.94164e-12	*	0.861475
2	Period	17	255	6.86565	8.81291	11.6857	1.56823e-23	*	0.378546
Pairwise comparisons with Bonferroni adjustment for OMR_Loc
	1	2	3	4	5	6	7	8	9	10	11	12	13	14	15	16	17
2	1	NA	NA	NA	NA	NA	NA	NA	NA	NA	NA	NA	NA	NA	NA	NA	NA
3	1	1	NA	NA	NA	NA	NA	NA	NA	NA	NA	NA	NA	NA	NA	NA	NA
4	1	1	1	NA	NA	NA	NA	NA	NA	NA	NA	NA	NA	NA	NA	NA	NA
5	1	1	1	1	NA	NA	NA	NA	NA	NA	NA	NA	NA	NA	NA	NA	NA
6	1	1	1	1	1	NA	NA	NA	NA	NA	NA	NA	NA	NA	NA	NA	NA
7	0.11673	0.11673	0.256805	0.154083	0.639679	0.639679	NA	NA	NA	NA	NA	NA	NA	NA	NA	NA	NA
8	0.00933838	0.00933838	0.0140076	0.0140076	0.00933838	0.0233459	0.0233459	NA	NA	NA	NA	NA	NA	NA	NA	NA	NA
9	1	1	1	1	1	1	0.789093	0.00466919	NA	NA	NA	NA	NA	NA	NA	NA	NA
10	0.154083	0.0653687	0.0887146	0.0466919	0.11673	0.326843	0.0326843	0.11673	0.11673	NA	NA	NA	NA	NA	NA	NA	NA
11	1	1	1	1	1	1	0.410889	0.00466919	1	0.256805	NA	NA	NA	NA	NA	NA	NA
12	1	0.513611	0.789093	0.961853	0.789093	0.789093	0.00466919	0.639679	0.639679	1	1	NA	NA	NA	NA	NA	NA
13	1	1	1	1	1	1	0.0233459	0.0233459	1	0.154083	1	0.789093	NA	NA	NA	NA	NA
14	1	1	1	1	1	1	0.256805	0.00466919	1	0.0233459	1	0.639679	1	NA	NA	NA	NA
15	1	1	1	1	1	1	0.256805	0.00933838	1	0.0140076	1	0.0887146	1	1	NA	NA	NA
16	1	1	1	1	1	1	0.154083	0.11673	1	0.639679	1	1	1	1	1	NA	NA
17	1	1	1	1	1	1	0.326843	0.0233459	1	0.11673	1	0.256805	1	1	1	1	NA
18	1	1	1	1	1	1	1	0.00933838	1	0.0233459	1	0.326843	1	1	1	1	1

## Sheet: OMR_Loc_per_stimuli
Repeated measures ANOVA with OMR_Loc as dependent variable and Stimuli as repeated measures variable
	Effect	DFn	DFd	SSn	SSd	F	p	p<0.05	ges
1	(Intercept)	1	15	14.5903	0.511758	427.653	1.94296e-12	*	0.923921
2	Stimuli	3	45	1.67216	0.689665	36.369	4.32254e-12	*	0.581908
Pairwise comparisons with Tukey adjustment for OMR_Loc
	contrast	estimate	SE	df	t.ratio	p.value
1	(Blank - first hour) - (Blank - third hour)	-0.04	0.028	269	-1.4	0.5
2	(Blank - first hour) - Lines left to right	0.293	0.035	269	8.393	0
3	(Blank - first hour) - Lines right to left	-0.142	0.035	269	-4.076	0
4	(Blank - third hour) - Lines left to right	0.333	0.035	269	9.537	0
5	(Blank - third hour) - Lines right to left	-0.102	0.035	269	-2.933	0.019
6	Lines left to right - Lines right to left	-0.435	0.04	269	-10.799	0

## Sheet: OMR_Or_per_period
Repeated measures ANOVA with OMR_Or as dependent variable and Period as repeated measures variable
	Effect	DFn	DFd	SSn	SSd	F	p	p<0.05	ges
1	(Intercept)	1	15	65.0811	0.567204	1721.1	6.79508e-17	*	0.953823
2	Period	17	255	0.94028	2.58351	5.4593	2.15889e-10	*	0.229841
Pairwise comparisons with Bonferroni adjustment for OMR_Or
	1	2	3	4	5	6	7	8	9	10	11	12	13	14	15	16	17
2	1	NA	NA	NA	NA	NA	NA	NA	NA	NA	NA	NA	NA	NA	NA	NA	NA
3	1	1	NA	NA	NA	NA	NA	NA	NA	NA	NA	NA	NA	NA	NA	NA	NA
4	1	1	1	NA	NA	NA	NA	NA	NA	NA	NA	NA	NA	NA	NA	NA	NA
5	1	1	1	1	NA	NA	NA	NA	NA	NA	NA	NA	NA	NA	NA	NA	NA
6	1	1	1	1	1	NA	NA	NA	NA	NA	NA	NA	NA	NA	NA	NA	NA
7	0.326843	0.326843	0.256805	0.789093	0.256805	0.0887146	NA	NA	NA	NA	NA	NA	NA	NA	NA	NA	NA
8	0.527012	0.200775	1	0.11673	0.513611	1	0.11673	NA	NA	NA	NA	NA	NA	NA	NA	NA	NA
9	0.513611	1	1	1	1	0.789093	1	0.00466919	NA	NA	NA	NA	NA	NA	NA	NA	NA
10	1	1	1	1	1	1	0.326843	1	0.0233459	NA	NA	NA	NA	NA	NA	NA	NA
11	1	1	1	1	1	1	1	0.00466919	1	0.0233459	NA	NA	NA	NA	NA	NA	NA
12	1	1	1	1	1	1	0.00933838	1	0.410889	1	0.326843	NA	NA	NA	NA	NA	NA
13	1	1	1	1	1	1	0.0887146	0.961853	0.0466919	1	0.154083	1	NA	NA	NA	NA	NA
14	1	1	1	1	1	1	1	0.513611	1	1	1	1	1	NA	NA	NA	NA
15	1	1	1	1	1	1	1	1	1	1	1	1	1	1	NA	NA	NA
16	1	1	1	1	1	1	0.154083	1	1	1	1	1	1	1	1	NA	NA
17	1	1	1	1	1	1	0.200775	1	0.0887146	1	0.200775	1	1	1	1	1	NA
18	1	1	1	1	1	1	1	1	1	1	1	1	1	1	1	1	1

## Sheet: OMR_Or_per_stimuli
Repeated measures ANOVA with OMR_Or as dependent variable and Stimuli as repeated measures variable
	Effect	DFn	DFd	SSn	SSd	F	p	p<0.05	ges
1	(Intercept)	1	15	14.7683	0.0724958	3055.69	9.41919e-19	*	0.981853
2	Stimuli	3	45	0.245841	0.200466	18.3952	6.20428e-08	*	0.473863
Pairwise comparisons with Tukey adjustment for OMR_Or
	contrast	estimate	SE	df	t.ratio	p.value
1	(Blank - first hour) - (Blank - third hour)	0.011	0.015	269	0.752	0.876
2	(Blank - first hour) - Lines left to right	0.06	0.018	269	3.366	0.005
3	(Blank - first hour) - Lines right to left	-0.109	0.018	269	-6.097	0
4	(Blank - third hour) - Lines left to right	0.049	0.018	269	2.752	0.032
5	(Blank - third hour) - Lines right to left	-0.12	0.018	269	-6.712	0
6	Lines left to right - Lines right to left	-0.17	0.021	269	-8.196	0
